# Supplementary material for: Carbon Storage Distribution Characteristics of Vineyard Ecosystems in Hongsibu, Ningxia
Source: Plants (Basel). 2021 Jun 11;10(6):1199. doi: 10.3390/plants10061199 (PMC8231109; doi:10.3390/plants10061199)
Supplement: Supplementary file 1 [file plants-10-01199-s001.zip]

Archive with 1 entries (1 files):
- plants-1246875-supplementary.pdf
